# Supplementary material for: A screen for kinase inhibitors identifies antimicrobial imidazopyridine aminofurazans as specific inhibitors of the Listeria monocytogenes PASTA kinase PrkA
Source: J Biol Chem. 2017 Aug 16;292(41):17037–45. doi: 10.1074/jbc.M117.808600 (PMC5641865; doi:10.1074/jbc.M117.808600)
Supplement: Supplemental Data [file 10.1074_M117.808600_jbc.M117.808600-1.xlsx]

## Sheet: Average
Compound	Trial 1 % Inhibition	Trial 2 % Inhibition	Average % Inhibition	Standard Deviation
GW810576X	-1.61871	-3.55897	-2.58884	1.37197
GW829115X	-9.35252	-8.02512	-8.68882	0.938611
GW782907X	2.51799	-6.07118	-1.7766	6.07346
GW445012X	1.43885	-3.8381	-1.19963	3.73137
SB-220025-A	-2.33813	7.32729	2.49458	6.83448
GW300660X	11.1511	17.097	14.124	4.2044
GW832467X	-1.25899	-2.44243	-1.85071	0.836815
GW577921A	-1.25899	3.69853	1.21977	3.5055
GSK1000163A	0.899281	9.00209	4.95069	5.72955
GW572738X	-1.43885	-4.67551	-3.05718	2.28866
GW784752X	-2.33813	-8.86253	-5.60033	4.61345
GSK620503A	-0.539568	-2.16329	-1.35143	1.14815
GW805758X	-1.07914	-0.76762	-0.923379	0.220275
GW439255X	-0.359712	-0.209351	-0.284532	0.106321
GW693917X	0.539568	-4.67551	-2.06797	3.68761
GW770220A	10.9712	9.28123	10.1262	1.19501
SB-251505	-4.31655	-1.32589	-2.82122	2.11471
SB-743899	0	0.907188	0.453594	0.641479
Motesanib Diphosphate (AMG-706)	6.78405	37.6289	22.2065	21.8106
Sunitinib Malate (Sutent)	64.7851	82.4742	73.6297	12.5081
Masitinib (AB1010)	17.97	55.4124	36.6912	26.4758
SB 202190	0.983946	46.3918	23.6878	32.1082
GSK1904529A	18.7985	30.1546	24.4766	8.02997
OSU-03012	85.0854	85.8247	85.4551	0.52276
PD 0332991 (Palbociclib) HCl	56.4992	73.7113	65.1053	12.1708
AG-490	10.927	46.3918	28.6594	25.0774
SB-614067-R	4.02219	10.7714	7.39681	4.77244
GW574782A	-5.40915	-4.89611	-5.15263	0.362779
GW853606X	-4.11466	-1.45689	-2.78577	1.87932
SB-361058	-2.26537	-2.79436	-2.52987	0.374053
GW781673X	-2.82016	-0.501552	-1.66085	1.6395
GSK994854A	-8.92279	-6.23358	-7.57819	1.90156
PHA-767491	12.8678	32.6379	22.7528	13.9795
Arry-380	13.9218	30.8495	22.3857	11.9697
PIK-293	6.5437	24.2921	15.4179	12.55
PIK-294	9.35441	26.6766	18.0155	12.2486
Quercetin (Sophoretin)	11.4625	29.3592	20.4108	12.6549
R788 (Fostamatinib)	5.48968	19.5231	12.5064	9.92313
WYE-125132	3.0303	12.3696	7.69995	6.60388
AS-604850	36.0562	46.3487	41.2025	7.27791
KX2-391	39.5696	27.5708	33.5702	8.48445
GW654652C	2.75017	-0.787402	0.981386	2.50144
GSK182497A	-0.577768	-15.1856	-7.88168	10.3293
GW693481X	2.19552	-1.98725	0.104132	2.95766
GW282536X	-4.83014	-15.4856	-10.1579	7.53453
GW297361X	0.346661	-5.5868	-2.62007	4.19559
GSK1030058A	1.0862	0.112486	0.599344	0.688522
GW442130X	-2.79639	-14.2857	-8.54105	8.12418
SB-751399	-3.53594	-7.08661	-5.31128	2.51071
GW659893X	-4.46037	-7.9865	-6.22343	2.49336
SB-772077-B	9.03628	6.11174	7.57401	2.06797
GW828529X	-0.207996	-6.48669	-3.34734	4.43971
AMG-208	20.6997	2.44941	11.5746	12.9049
AS-605240	20.6997	6.28328	13.4915	10.194
AS703026 (Pimasertib)	10.2041	-7.34824	1.42792	12.4114
CCT129202	14.8688	15.655	15.2619	0.55589
R406 (Free Base)	11.3703	-10.3301	0.520062	15.3445
KU-60019	30.4179	24.6006	27.5093	4.11341
KW2449	6.31681	7.98722	7.15202	1.18116
TGX-221	17.5899	30.9904	24.2902	9.4756
PIK-90	2.42954	-4.36635	-0.968402	4.80542
GW813360X	0.225938	-21.367	-10.5706	15.2685
GW569530A	2.03344	-18.4774	-8.22196	14.5033
SB-278538	2.03344	-12.9203	-5.44341	10.5739
SB-735467	1.49119	-20.7002	-9.6045	15.6917
GW581744X	4.38319	-18.9219	-7.26937	16.4792
GW416469X	11.7939	-7.80772	1.99311	13.8605
Roscovitine (Seliciclib, CYC202)	7.61264	38.1443	22.8785	21.5892
Bosutinib (SKI-606)	71.4138	72.9381	72.176	1.07789
Gefitinib (Iressa)	16.3128	45.6186	30.9657	20.7223
PI-103	5.12688	39.6907	22.4088	24.4403
GSK2110236A	-2.63523	1.79126	-0.421985	3.13
GW450241X	12.7138	16.5035	14.6086	2.67968
GW290597X	-5.59408	-0.883688	-3.23888	3.33075
GW275616X	-6.88858	-5.46931	-6.17895	1.00358
GW407323A	1.80305	5.80368	3.80336	2.82887
GW827102X	-7.07351	-4.51397	-5.79374	1.80987
Golvatinib (E7050)	22.7903	74.5628	48.6765	36.6087
MK-2461	-21.9302	-22.0986	-22.0144	0.119024
Piceatannol	17.8213	41.0705	29.4459	16.4396
Tideglusib	97.7066	81.3461	89.5263	11.5687
IMD 0354	97.3244	97.8802	97.6023	0.393023
SB-347804	-2.69784	5.09421	1.19818	5.50981
GW621970X	0.539568	4.53594	2.53775	2.82586
GW794726X	-3.95683	2.02373	-0.966554	4.2289
GSK317314A	1.61871	2.02373	1.82122	0.286393
JNJ-7706621	23.0321	32.2684	27.6502	6.53105
TG100-115	49.4655	76.5708	63.0182	19.1664
Staurosporine	105.831	98.722	102.276	5.02672
SB 525334	19.1448	0.319489	9.73214	13.3115
XL765	26.9193	43.344	35.1317	11.614
CP 673451	16.8124	-2.66241	7.07502	13.7708
BS-181 HCl	106.22	97.8701	102.045	5.90403
GW853609X	-9.08263	-6.59574	-7.83919	1.75849
GW828525X	-4.71204	-9.3617	-7.03687	3.28781
GW786460X	-3.98361	-14.2553	-9.11946	7.26319
SB-736302	-6.71523	-12.5532	-9.63421	4.12806
GW305178X	-3.8015	-9.14894	-6.47522	3.78121
GSK949675A	28.2495	54.2553	41.2524	18.3889
AZD8330	17.2012	9.26518	13.2332	5.61159
GSK461364	82.5073	94.4622	88.4847	8.45339
R406	5.48968	12.6677	9.07867	5.0756
SB-358518	46.0009	52.4242	49.2125	4.54192
GW785404X	-2.63523	1.02699	-0.80412	2.58958
GSK180736A	1.06334	3.51087	2.2871	1.73066
PF-05212384 (PKI-587)	17.4352	27.8689	22.652	7.37769
A-674563	65.9201	87.7794	76.8498	15.4569
CHIR-124	93.6759	98.5097	96.0928	3.41801
GW280670X	-4.4964	-20.5862	-12.5413	11.3772
GW620972X	-7.19424	-5.51291	-6.35358	1.18888
GW782912X	-0.539568	-2.44243	-1.491	1.34553
GW678313X	0.359712	3.69853	2.02912	2.3609
Sotrastaurin (AEB071)	24.7014	64.8119	44.7566	28.3624
Tyrphostin AG 879 (AG 879)	51.4572	94.0647	72.7609	30.128
Semaxanib (SU5416)	4.44338	-13.1955	-4.37608	12.4726
VX-702	12.0879	-4.71648	3.68572	11.8825
Dovitinib Dilactic Acid (TKI258 Dilactic Acid)	19.3502	47.4298	33.39	19.8553
WP1066	98.8533	99.1521	99.0027	0.211264
GW874091X	-0.785945	0.835921	0.0249876	1.14683
SB-686709-A	-2.4503	3.12873	0.339216	3.94497
GW549390X	2.72769	2.17339	2.45054	0.391949
SB-431542-A	-1.34073	0.453786	-0.443472	1.26891
GW843682X	-2.63523	-1.83903	-2.23713	0.563001
GSK579289A	-1.1558	2.36446	0.60433	2.4892
GW335962X	-4.11466	-2.98543	-3.55004	0.798482
GSK554170A	23.0216	36.6364	29.829	9.62715
SB-431533	9.71223	5.65248	7.68235	2.87068
GW846105X	21.223	12.3517	16.7874	6.27296
GSK1392956A	4.9688	5.21185	5.09032	0.171861
SB-732941	3.85949	4.31196	4.08572	0.319947
GW770249A	-1.31731	-0.487439	-0.902374	0.586807
GW771127A	5.52346	-0.487439	2.51801	4.25035
SB-360741	2.3804	10.0112	6.19583	5.39582
GW785804X	0.346661	-3.48706	-1.5702	2.71085
GW782612X	1.64086	-0.187477	0.726692	1.29283
GW829055X	-4.46037	-9.78628	-7.12332	3.76599
SB-698596-AC	2.19552	11.811	7.00327	6.79919
GSK586581A	15.1375	43.0071	29.0723	19.7068
GSK238063A	0.161775	-11.2861	-5.56216	8.09486
GW778894X	-0.947539	-0.187477	-0.567508	0.537445
GSK466317A	-0.762653	-8.58643	-4.67454	5.53224
GW768505A	-8.89762	1.91226	-3.49268	7.64374
GW679410X	-0.207996	6.4117	3.10185	4.68083
SB-223133	-0.947539	-3.1871	-2.06732	1.58361
SB-245392	-4.46037	28.9089	12.2243	23.5956
GW772405X	-3.16617	2.81215	-0.177009	4.22731
SKF-62604	-0.762653	7.01162	3.12449	5.49724
GSK2186269A	7.5572	7.01162	7.28441	0.38578
GW784684X	1.0862	4.91189	2.99904	2.70517
TAK-901	26.2187	35.9165	31.0676	6.8574
Crenolanib (CP-868596)	22.354	41.5797	31.9669	13.5947
CHIR-98014	20.9486	35.3204	28.1345	10.1624
Raf265 Derivative	64.1634	34.4262	49.2948	21.0273
PP242	9.00307	23.3979	16.2005	10.1787
Palomid 529	10.7598	25.1863	17.973	10.2011
TAK-733	13.9218	32.0417	22.9818	12.8127
DCC-2036 (Rebastinib)	20.5973	21.3115	20.9544	0.505014
GW819230X	0.359712	-7.18772	-3.414	5.33684
GW583373A	-2.33813	6.76902	2.21544	6.43972
GW427984X	-1.43885	-6.07118	-3.75501	3.27555
GW405841X	11.3309	13.4682	12.3996	1.51131
GW576484X	-7.19424	-16.9574	-12.0758	6.90362
SB-741905	-1.79856	3.4194	0.810419	3.68966
GW632580X	70.6835	57.0133	63.8484	9.66629
GW445014X	-1.61871	-8.02512	-4.82191	4.53002
SB-251527	-2.8777	-8.02512	-5.45141	3.63978
GW799251X	8.99281	9.00209	8.99745	0.00656743
GSK237701A	0.179856	-7.74599	-3.78307	5.60442
AG-1478 (Tyrphostin AG-1478)	23.7593	39.1952	31.4773	10.9148
PF-04691502	5.48968	18.927	12.2083	9.5016
ARQ 197 (Tivantinib)	36.7589	89.8659	63.3124	37.5523
GR105659X	5.31669	9.8161	7.56639	3.18156
SB-437013	12.5289	11.5357	12.0323	0.702291
GW569293E	20.6657	10.5804	15.6231	7.13144
SB-737198	13.2686	14.0196	13.6441	0.53102
GW434756X	26.7684	14.5928	20.6806	8.60944
GW673715X	11.9741	7.52329	9.7487	3.14721
GW513184X	7.72076	0.0716503	3.8962	5.40874
GW305074X	32.6861	41.1512	36.9186	5.98573
GW284408X	6.79612	8.28756	7.54184	1.05461
GW631581B	14.1933	19.7516	16.9724	3.93036
SB-657836-AAA	1.84384	18.0851	9.96447	11.4843
GW817394X	1.47963	11.0638	6.27173	6.77706
GW642125X	-0.52356	16.8085	8.14248	12.2556
SB-253228	-0.52356	21.9149	10.6957	15.8664
NVP-BHG712	-13.4827	9.68703	-1.89781	16.3834
SB590885	67.3254	78.2414	72.7834	7.71878
BKM120 (NVP-BKM120)	22.0026	71.9821	46.9924	35.3408
AZD5438	95.7839	99.1058	97.4449	2.34893
A66	20.9486	27.5708	24.2597	4.68258
GSK1120212 (Trametinib)	23.0567	39.4933	31.275	11.6225
GW642138X	-2.24174	-4.98688	-3.61431	1.94111
GW779439X	-1.31731	2.51219	0.597438	2.70786
SB-242718	-2.42662	-2.88714	-2.65688	0.325634
GW809897X	-3.53594	-2.28721	-2.91158	0.882981
SB-590885-AAD	11.2549	16.9104	14.0826	3.99902
WZ3146	10.9815	15.655	13.3182	3.3046
PIK-75	5.53936	-0.532481	2.50344	4.29344
PD173074	18.3673	28.0085	23.1879	6.81734
GSK1059615	21.8659	16.9329	19.3994	3.48814
Aurora A Inhibitor I	16.035	-1.81044	7.11227	12.6186
HMN-214	19.5335	7.13525	13.3344	8.76691
AT7519	17.5899	9.26518	13.4275	5.88646
AZD0855	45.967	71.459	58.713	18.0256
BIRB 796 (Doramapimod)	20.6997	0.319489	10.5096	14.411
LY2784544	16.8124	7.13525	11.9738	6.84281
SB-220455	-2.05685	0.712411	-0.672221	1.95816
GW276655X	-0.392882	0.412448	0.00978327	0.569455
SB-210313	-1.13242	3.41207	1.13982	3.21345
SB-742865	-1.5022	5.21185	1.85483	4.74755
SB-742865	81.3266	69.4038	75.3652	8.43064
SB-264865	-3.35105	-2.28721	-2.81913	0.752247
GW683109X	-3.35105	-2.58718	-2.96911	0.540141
GSK269962B	-1.13242	1.31234	0.0899558	1.72871
GW820759X	7.92697	8.8114	8.36918	0.625385
GW458787A	0.901317	-4.98688	-2.04278	4.16358
SB-239272	-0.207996	-7.9865	-4.09725	5.50023
GW814408X	-0.577768	-20.5849	-10.5813	14.1472
GW806742X	-1.87197	-4.68691	-3.27944	1.99047
AZD6244 (Selumetinib)	16.3128	-14.9485	0.682169	22.105
CI-1040 (PD184352)	-8.95909	26.0309	8.53592	24.7417
Nilotinib (AMN-107)	44.0704	49.4845	46.7775	3.82835
Tandutinib (MLN518)	19.2128	45.3608	32.2868	18.4894
Vemurafenib (PLX4032)	-11.5646	-47.8168	-29.6907	25.6342
MK-2206 2HCl	86.7426	86.0825	86.4125	0.466794
PF-04217903	5.54117	40.2062	22.8737	24.5119
Danusertib (PHA-739358)	34.1274	56.1856	45.1565	15.5975
Triciribine (Triciribine Posphate)	2.64112	40.9794	21.8103	27.1092
SNS-032 (BMS-387032)	12.5842	46.3918	29.488	23.9056
GW461104A	-2.8777	6.21075	1.66652	6.4265
SB-333612	10.2518	18.7718	14.5118	6.02456
GSK1326255A	-5.03597	-11.3747	-8.20535	4.48219
SB-738561	-0.899281	0.628053	-0.135614	1.07999
SB-226879	-1.07914	-4.67551	-2.87732	2.54302
GW445017X	-2.51799	-3.55897	-3.03848	0.736085
GSK1030061A	1.67194	-23.5899	-10.959	17.8628
SB-738482	0.587438	-22.2562	-10.8344	16.1529
GW801372X	-2.66606	-24.9236	-13.7948	15.7384
GW701427A	12.3362	2.19505	7.26562	7.17087
GW284372X	-1.40081	-18.4774	-9.93908	12.0749
GW809885X	1.31044	-26.2573	-12.4734	19.4933
GW567808A	1.67194	-21.367	-9.84755	16.291
GW794607X	3.84094	-16.4768	-6.31793	14.3668
TG101209	25.1647	59.4635	42.3141	24.2529
PF-03814735	19.1919	84.7988	51.9954	46.3911
PKI-402	6.5437	33.8301	20.1869	19.2944
NVP-BGT226	21.6513	35.3204	28.4859	9.66553
OSI-420	7.59772	30.8495	19.2236	16.4415
Apatinib (YN968D1)	8.3004	17.1386	12.7195	6.24955
GW575533A	8.27554	13.0642	10.6699	3.38612
GW632046X	-0.0462321	-0.69262	-0.369426	0.457065
GW796920X	-0.23116	-0.69262	-0.46189	0.326301
GW429374A	20.111	24.1462	22.1286	2.85332
GW441806A	-2.4503	-2.22116	-2.33573	0.162026
3-Methyladenine	8.26565	0.794913	4.53028	5.28261
Tofacitinib (CP-690550)	13.6168	9.27398	11.4454	3.07085
BYL719	39.6082	10.1219	24.8651	20.85
GW852849X	-6.88858	-6.23358	-6.56108	0.463155
GSK561866B	-0.601017	-1.45689	-1.02895	0.605194
GW694590A	7.53583	10.0072	8.7715	1.7475
GW784307A	-1.71059	2.17339	0.231403	2.74639
SB-216385	-0.970874	-1.07476	-1.02281	0.0734552
Mubritinib (TAK 165)	11.8138	20.4173	16.1155	6.08359
BI6727 (Volasertib)	45.8937	67.8092	56.8515	15.4966
Phenformin HCl	16.3812	38.003	27.1921	15.2889
GW576609A	-3.37494	-6.04251	-4.70873	1.88626
GW396574X	-2.4503	-2.98543	-2.71787	0.378394
GSK2219385A	-1.1558	0.262718	-0.446542	1.00305
GW627512B	1.06334	1.21806	1.1407	0.109402
SB-739245-AC	9.20018	6.75902	7.9796	1.72617
GW769076X	-0.0462321	-1.83903	-0.942629	1.2677
GSK571989A	-0.23116	-4.51397	-2.37257	3.0284
SB-250715	-2.82016	-4.89611	-3.85813	1.46792
GSK690693	98.3428	98.4536	98.3982	0.0783338
ZM 336372	21.3	37.7049	29.5024	11.6001
GSK938890A	73.4297	69.1025	71.2661	3.0598
AMG458	19.8946	38.003	28.9488	12.8046
GW869810X	6.83453	21.8423	14.3384	10.6121
SB-390527	-1.25899	-6.35031	-3.80465	3.60011
GW811761X	-3.23741	-13.0495	-8.14348	6.93823
GW807930X	-2.8777	0.348918	-1.26439	2.28156
LDN193189	16.0299	33.234	24.6319	12.1651
CCT128930	20.5973	49.3294	34.9633	20.3167
PF-00562271	22.0026	61.5499	41.7763	27.9642
GW435821X	1.43885	-1.88416	-0.222655	2.34972
GW589961A	-0.899281	-7.46685	-4.18307	4.64397
GW300653X	-0.899281	0.348918	-0.275181	0.88261
GW406108X	10.7914	17.097	13.9442	4.45876
GW837331X	3.95683	-8.02512	-2.03414	8.47252
GW683134A	4.85612	13.1891	9.02261	5.89232
SB-409513	9.53237	10.1186	9.8255	0.414547
GSK969786A	9.53237	4.2568	6.89459	3.73039
SB-630812	23.9209	11.2352	17.578	8.97014
GSK270822A	9.89209	13.1891	11.5406	2.33135
GW561436X	8.63309	5.37334	7.00322	2.30499
INCB28060	23.1725	10.5458	16.8592	8.92838
INK 128 (MLN0128)	0.621118	-1.32485	-0.351868	1.37601
Torin 1	3.2967	-11.4997	-4.10152	10.4627
CEP33779	49.9283	88.1293	69.0288	27.0122
GW830900A	-1.25899	-4.11724	-2.68811	2.02108
GW684626B	-1.25899	-7.46685	-4.36292	4.38962
GSK1511931A	-0.539568	-3.8381	-2.18884	2.33242
SAR131675	6.73674	-2.59671	2.07001	6.59975
Tofacitinib Citrate (CP-690550 Citrate)	18.968	12.2417	15.6048	4.75624
Dinaciclib (SCH727965)	4.82561	-9.37997	-2.27718	10.0449
GW633459A	9.08269	-9.36371	-0.140509	13.0436
SB-254169	27.1577	-6.91859	10.1196	24.0956
SB-744941	45.9557	-8.47458	18.7406	38.488
GW445015X	35.2915	15.3098	25.3006	14.1292
SB-242719	17.7587	-14.254	1.75237	22.6364
GI261520A	10.8902	-6.91859	1.9858	12.5927
GW578748X	13.9629	-0.916921	6.52301	10.5217
GW572399X	11.7939	1.97277	6.88336	6.94462
GW607117X	15.2282	-2.02834	6.59993	12.2022
TG101348 (SAR302503)	28.3267	49.6274	38.9771	15.0619
GSK718429A	-2.4503	0.835921	-0.80719	2.32371
GSK1838705A	10.4084	77.6453	44.0269	47.5436
SB 415286	18.1379	86.8852	52.5116	48.6117
CCT137690	11.8138	69.0015	40.4076	40.4378
ARRY334543	67.3254	74.3666	70.846	4.97887
Wortmannin	3.2967	1.21887	2.25778	1.46925
AZD2014	1.38557	1.64282	1.5142	0.181902
Dabrafenib (GSK2118436)	74.7731	37.6789	56.226	26.2296
GSK312948A	0.587438	-21.367	-10.3898	15.5242
GW615311X	-3.75056	-19.3665	-11.5585	11.0421
GW301784X	-2.12381	-24.7013	-13.4126	15.9647
GW612286X	2.39494	-17.8105	-7.70778	14.2874
SB-242721	-2.12381	-28.2578	-15.1908	18.4796
SB-400868-A	1.67194	-22.2562	-10.2921	16.9197
GW780056X	-1.40081	-21.5893	-11.4951	14.2754
GW300657X	3.11794	-22.0339	-9.45798	17.785
GR269666A	-1.03931	-28.0356	-14.5374	19.0892
GSK317315A	8.54044	-6.91859	0.810927	10.9312
GW416981X	3.66019	-16.4768	-6.4083	14.239
GW282449A	0.948938	-25.1459	-12.0985	18.4518
GSK635416A	5.46769	-15.3654	-4.94884	14.7312
GW568326X	5.64844	-21.5893	-7.97044	19.26
GW861893X	-6.28107	-30.2584	-18.2697	16.9545
GW580509X	2.75644	-21.1448	-9.19416	16.9007
AS-252424	63.812	77.6453	70.7287	9.7816
NVP-BSK805	66.2714	97.9136	82.0925	22.3744
AMG 900	39.9209	88.0775	63.9992	34.0518
AZ628	39.5696	55.2906	47.4301	11.1164
BMS794833	26.2187	-23.994	1.11234	35.5058
Cyt387	23.7593	42.1759	32.9676	13.0224
WP1130	98.946	99.7019	99.324	0.534542
GW616030X	4.59903	-2.58718	1.00593	5.08141
GW568377B	10.7003	4.91189	7.80607	4.09299
GSK317354A	9.22117	-1.08736	4.0669	7.28923
GW827105X	6.44789	-0.487439	2.98022	4.90401
GW701032X	11.6247	6.4117	9.01819	3.68614
GW831091X	6.81766	13.3108	10.0642	4.59137
PD0325901	73.4852	83.2474	78.3663	6.90291
Vandetanib (Zactima)	3.884	44.5876	24.2358	28.7818
Crizotinib (PF-02341066)	91.2998	98.4536	94.8767	5.05847
SU11274	43.2418	59.2784	51.2601	11.3395
Vatalinib 2HCl (PTK787)	10.5127	39.1753	24.844	20.2675
BI 2536	10.0984	73.4536	41.776	44.7989
XL-184 (Cabozantinib)	26.6701	34.2784	30.4742	5.37983
PLX-4720	8.44122	39.9485	24.1948	22.279
Afatinib (BIBW2992)	45.7276	45.1031	45.4153	0.441595
Erlotinib HCl	5.95546	31.1856	18.5705	17.8404
VX-680 (MK-0457, Tozasertib)	40.7561	64.6907	52.7234	16.9243
PHA-665752	74.3138	81.701	78.0074	5.22354
Brivanib (BMS-540215)	-0.673226	31.701	15.5139	22.8921
U0126-EtOH	21.6986	80.4124	51.0555	41.5169
Foretinib (GSK1363089, XL880)	77.2139	83.2474	80.2307	4.26636
Everolimus (RAD001)	13.827	41.2371	27.5321	19.3819
GW282974X	-7.81322	-7.95319	-7.88321	0.098971
GW575808A	-7.07351	-2.6033	-4.8384	3.16092
PHA-793887	8.64917	-97.2311	-44.291	74.8687
SB-253226	-12.4364	-7.18892	-9.81267	3.71055
GSK248233A	-4.85437	-6.99785	-5.92611	1.51567
GW831090X	8.09061	13.6374	10.864	3.9222
GSK953913A	0.901317	-8.88639	-3.99254	6.92095
GSK711701A	0.531546	2.21222	1.37188	1.18842
GW806776X	0.716432	-0.787402	-0.0354849	1.06337
GW618013X	9.22117	7.61155	8.41636	1.13817
GW693881A	10.3305	4.61192	7.4712	4.04363
GSK319347A	10.5154	14.8106	12.663	3.03722
AG-1024	107.775	99.148	103.461	6.09986
BX-912	18.3673	0.319489	9.34342	12.7618
Pelitinib (EKB-569)	22.2546	7.56124	14.9079	10.3898
TSU-68 (SU6668)	100.389	97.0181	98.7034	2.38339
LY2228820	98.4451	96.5921	97.5186	1.31025
AZD7762	25.3644	7.98722	16.6758	12.2875
PD318088	103.887	96.5921	100.24	5.15845
Neratinib (HKI-272)	19.1448	5.43131	12.2881	9.6969
CP-724714	-21.2828	10.9691	-5.15684	22.8055
ENMD-2076	73.1778	98.2961	85.737	17.7613
Amuvatinib (MP-470)	26.9193	-3.51438	11.7025	21.5199
GW711782X	2.3804	-8.88639	-3.25299	7.96682
GW621823A	-4.09059	-10.0862	-7.08842	4.23956
GW580496A	-0.0231107	-4.68691	-2.35501	3.29781
GSK605714A	0.531546	-9.48631	-4.47738	7.0837
GW827396X	-1.13242	1.01237	-0.0600254	1.5166
SB-476429-A	0.948938	-20.7002	-9.87563	15.3082
GW559768X	-2.48531	-20.2556	-11.3705	12.5655
GSK1173862A	5.82919	-2.91748	1.45586	6.18483
GSK2213727A	0.0451875	-12.0311	-5.99297	8.53924
GW759710A	3.66019	-12.698	-4.51889	11.567
GW574783B	-1.58156	-18.0328	-9.80718	11.6328
GSK1751853A	-0.135563	-15.8099	-7.97275	11.0835
SB-682330-A	63.85	9.08586	36.4679	38.7241
CX-4945 (Silmitasertib)	69.4335	83.0104	76.2219	9.60037
PP-121	26.57	59.1654	42.8677	23.0484
NU7441 (KU-57788)	21.3	31.1475	26.2237	6.96329
Flavopiridol HCl	5.48968	15.0522	10.2709	6.7617
GDC-0980 (RG7422)	17.0839	28.465	22.7744	8.04765
PH-797804	27.2727	43.07	35.1714	11.1704
GSK1070916	13.9218	39.4933	26.7076	18.0818
Milciclib (PHA-848125)	14.6245	26.6766	20.6506	8.52212
R935788 (Fostamatinib Disodium, R788)	1.62495	18.6289	10.1269	12.0236
CAL-101 (GS-1101)	5.48968	38.003	21.7463	22.9904
Indirubin	-19.4554	-3.42772	-11.4416	11.3333
OSI-027	7.24638	26.3785	16.8125	13.5285
GSK2126458	7.24638	18.3308	12.7886	7.83791
PCl-32765 (Ibrutinib)	24.8134	59.4635	42.1384	24.5013
A-769662	30.0834	51.4158	40.7496	15.0843
Dacomitinib (PF299804, PF-00299804)	20.9486	99.1058	60.0272	55.2655
GW301888X	-8.3542	-19.7872	-14.0707	8.08438
GW680191X	-7.98998	-15.9574	-11.9737	5.63385
GSK237700A	-15.6385	-8.93617	-12.2873	4.73927
GW827106X	-5.07626	-10.8511	-7.96366	4.0834
SB-236687	-6.35101	-11.4894	-8.92019	3.63336
GSK1220512A	-6.89734	-16.8085	-11.8529	7.00826
SB-221466	-5.07626	-17.6596	-11.3679	8.89775
GSK943949A	64.3069	68.0851	66.196	2.67163
GW549034X	-4.52993	-13.8298	-9.17986	6.57599
GSK299115A	-5.9868	-20	-12.9934	9.90883
SB-390523	-1.06988	-19.3617	-10.2158	12.9343
GW301789X	2.57227	-2.34043	0.115924	3.4738
GW621431X	6.21443	9.3617	7.78807	2.22546
GW566221B	8.03551	1.91489	4.9752	4.32793
GW432441X	8.03551	-1.91489	3.06031	7.036
GSK980961A	11.2549	5.81177	8.53334	3.84888
GW743024X	14.5829	19.0101	16.7965	3.13055
GW811168X	3.84094	-9.36371	-2.76139	9.3371
GSK466314A	7.27519	-10.6974	-1.71111	12.7086
SB-742864	3.84094	-17.8105	-6.98478	15.3099
GW622055X	7.99819	-13.1425	-2.57217	14.9488
SB-732881-H	4.92544	-12.4757	-3.77512	12.3045
GW829874X	4.56394	-11.142	-3.28902	11.1058
SB-285234-W	2.39494	-14.0317	-5.81837	11.6154
GSK200398A	5.46769	-16.0322	-5.28227	15.2027
SB-735465	8.90194	-9.80828	-0.453169	13.2301
GSK619487A	77.9485	75.9933	76.9709	1.3825
Linifanib (ABT-869)	16.3128	43.5567	29.9347	19.2644
Cediranib (AZD2171)	40.7561	51.2887	46.0224	7.44766
Imatinib Mesylate	17.97	41.7526	29.8613	16.8168
Rapamycin (Sirolimus)	11.7556	48.7113	30.2335	26.1317
Enzastaurin (LY317615)	28.3273	52.8351	40.5812	17.3296
SB216763	-3.57328	42.5258	19.4762	32.597
Linsitinib (OSI-906)	74.7281	38.9175	56.8228	25.3219
GDC-0879	76.7996	89.1753	82.9874	8.75092
WAY-600	24.8134	49.3294	37.0714	17.3354
AT9283	37.856	73.4536	55.6548	25.1713
Axitinib	-1.91611	-21.6495	-11.7828	13.9536
Dovitinib (TKI-258)	1.39824	1.54639	1.47232	0.10476
Lapatinib Ditosylate (Tykerb)	30.3988	53.6082	42.0035	16.4116
Sorafenib (Nexavar)	100	97.4227	98.7113	1.82244
BMS-599626 (AC480)	29.9845	58.2474	44.1159	19.9849
SB 203580	10.0984	46.6495	28.3739	25.8455
KU-55933	87.1569	85.3093	86.2331	1.30648
LY294002	6.78405	47.9381	27.3611	29.1003
JNJ-38877605	-6.05904	40.2062	17.0736	32.7145
Brivanib Alaninate (BMS-582664)	100.829	99.4845	100.157	0.950387
Saracatinib (AZD0530)	11.3413	-16.2371	-2.44792	19.5009
CI-1033 (Canertinib)	17.1414	25.7732	21.4573	6.10362
SB-734117	9.59094	15.1106	12.3508	3.903
GW352430A	1.27109	-10.3862	-4.55756	8.24295
GW780159X	-1.87197	-12.186	-7.02897	7.29311
GSK2163632A	-5.38479	-4.38695	-4.88587	0.705581
GSK2220400A	-2.98128	-1.08736	-2.03432	1.3392
SB-739452	-1.13242	-5.5868	-3.35961	3.14972
GSK1819799A	-1.31731	0.412448	-0.452431	1.22312
GW641155A	-1.68708	0.712411	-0.487335	1.6967
GW829906X	-6.86388	-0.187477	-3.52568	4.72093
GW796921X	-1.13242	-3.78703	-2.45973	1.87709
SB-678557-A	9.77583	25.3093	17.5426	10.9839
GW683768X	-7.07351	-2.79436	-4.93394	3.02581
GW296115X	-12.0666	-5.66038	-8.86348	4.52987
GW589933X	-11.8816	-5.27824	-8.57994	4.66931
GW680908A	-19.0939	-7.57105	-13.3325	8.14785
GW627834A	-5.22423	-2.79436	-4.00929	1.71817
SB-736290	-8.92279	-2.6033	-5.76304	4.46856
GSK978744A	-2.63523	-4.70504	-3.67013	1.46358
GW682841X	-8.92279	-4.70504	-6.81392	2.9824
GW830263A	-8.18308	-3.55863	-5.87086	3.26998
GW275944X	0.138696	4.65727	2.39798	3.19512
GSK204925A	-5.77901	-3.7497	-4.76436	1.43494
GW708893X	-7.07351	-2.41223	-4.74287	3.29602
SB-751148	-11.8816	-5.08717	-8.48441	4.80442
GW830365A	-7.44337	-3.1765	-5.30993	3.01713
GW833373X	-7.25844	-5.27824	-6.26834	1.40021
GW819077X	-9.66251	-6.04251	-7.85251	2.55972
GW829877X	-9.66251	-8.71746	-9.18998	0.668249
GW572401X	-7.99815	-3.94077	-5.96946	2.869
GW406731X	-7.62829	-5.27824	-6.45327	1.66174
TWS119	2.04082	-9.47817	-3.71868	8.14515
AST-1306	17.5899	17.3589	17.4744	0.163342
PD98059	6.70554	6.70927	6.7074	0.00263455
OSI-930	38.5811	33.1203	35.8507	3.86137
IC-87114	-4.95627	-10.7561	-7.8562	4.10112
Ki8751	5.53936	27.1565	16.348	15.2857
SP600125	17.5899	3.30138	10.4456	10.1035
PIK-93	28.0855	30.9904	29.538	2.05407
BIX02188	10.9815	6.28328	8.63241	3.32217
AT7867	101.166	99.148	100.157	1.42705
BMS-265246	-0.680272	-12.886	-6.78316	8.63079
AZD8931	1.65209	-0.958466	0.346811	1.84594
Regorafenib (BAY 73-4506)	82.896	88.0724	85.4842	3.66027
Ku-0063794	-2.62391	-6.07029	-4.3471	2.43696
BX-795	-4.56754	-34.1853	-19.3764	20.9429
Ruxolitinib (INCB018424)	9.81535	11.3951	10.6052	1.11705
Ponatinib (AP24534)	96.8902	91.9063	94.3982	3.52415
BIX02189	25.3644	27.5825	26.4735	1.56844
BMS 777607	40.9135	6.28328	23.5984	24.4873
GSK1030062A	-2.52675	-8.29787	-5.41231	4.0808
SB-725317	-6.16891	-12.1277	-9.14828	4.21348
SB-750140	-1.98042	-7.02128	-4.50085	3.56442
GW643971X	-8.17209	-13.4043	-10.7882	3.6997
GW703087X	-13.2711	-16.8085	-15.0398	2.50132
GW458344X	-2.70885	-9.3617	-6.03528	4.70427
GW876790X	-6.71523	-6.17021	-6.44272	0.385385
SB-409514	2.93719	-18.0328	-7.5478	14.828
SB-711237	-1.40081	-13.1425	-7.27168	8.30265
GW410563A	-6.28107	-19.5888	-12.9349	9.40997
GW856804X	1.31044	-15.5877	-7.13861	11.9488
GW694234A	13.9629	-14.0317	-0.0343646	19.7952
GSK192082A	3.84094	50.4307	27.1358	32.9439
GW607049C	-3.38906	-22.0339	-12.7115	13.1839
GW810372X	4.74469	-19.8111	-7.53318	17.3635
GSK1713088A	1.31044	-27.591	-13.1403	20.4364
GW695874X	4.92544	-8.47458	-1.77457	9.47524
GW278681X	-1.22006	-28.0356	-14.6278	18.9614
Torin 2	-11.6101	-28.4579	-20.034	11.9132
Baricitinib (LY3009104, inc b28050)	20.8791	19.8728	20.376	0.711566
MK-5108 (VX-689)	91.591	87.2814	89.4362	3.04736
AZD4547	23.1725	53.3651	38.2688	21.3494
NVP-TAE226	5.97229	-12.7716	-3.39965	13.2539
AZ 960	96.8379	97.0194	96.9287	0.12829
Telatinib (BAY 57-9352)	-0.131752	45.7526	22.8104	32.4451
Imatinib (Gleevec)	19.5433	12.9657	16.2545	4.65102
LY2603618 (IC-83)	26.57	97.0194	61.7947	49.8152
WYE-687	13.5705	54.0984	33.8344	28.6575
CAY10505	11.8138	51.7139	31.7638	28.2136
SB-264866	0.406688	-22.2562	-10.9247	16.0251
GSK238583A	0.948938	-13.8094	-6.43023	10.4357
GW441756X	0.225938	-26.2573	-13.0157	18.7265
GW576924A	7.81744	-3.36205	2.2277	7.90509
GW459057A	-0.677813	-14.254	-7.46589	9.59979
SB-284847-BT	-0.135563	-21.5893	-10.8624	15.1701
GW824645A	2.21419	-12.4757	-5.13075	10.3873
SKF-86055	1.85269	-15.1431	-6.6452	12.0178
GW680975X	2.21419	-15.8099	-6.79788	12.745
GSK300014A	-1.40081	-20.2556	-10.8282	13.3324
SKF-86002-A2	1.67194	-19.3665	-8.84728	14.8764
TPCA-1	30.0526	51.6693	40.8609	15.2854
WHI-P154	17.0569	9.69793	13.3774	5.20354
NVP-BVU972	1.00334	-3.44462	-1.22064	3.14519
TAK-285	98.0889	99.1521	98.6205	0.751814
GDC-0068	17.4391	29.6237	23.5314	8.61585
Desmethyl Erlotinib (CP-473420)	7.11897	4.61049	5.86473	1.77376
TG 100713	12.0879	5.88235	8.98513	4.38799
CH5424802	3.67893	-9.37997	-2.85052	9.23404
GSK614526A	78.777	69.2952	74.0361	6.70464
GW827099X	-4.31655	-11.6539	-7.98521	5.18827
SB-814597	-0.539568	-4.95464	-2.7471	3.12193
GW279320X	-4.13669	-14.4452	-9.29096	7.28923
GW775608X	-0.179856	2.86113	1.34064	2.1503
SB-633825	1.07914	-3.27983	-1.10035	3.08226
SB-675259-M	0.539568	-1.32589	-0.393161	1.31908
GW644007X	0.359712	-2.72156	-1.18093	2.17879
CYC116	-10.3984	-0.106496	-5.25247	7.27751
Tivozanib (AV-951)	24.587	22.8967	23.7418	1.19521
WYE-354	-51.9922	-66.1342	-59.0632	9.99988
MGCD-265	5.15063	-13.312	-4.0807	13.0551
PHA-680632	29.6404	36.5282	33.0843	4.87041
AEE788 (NVP-AEE788)	19.1448	25.0266	22.0857	4.15908
Quizartinib (AC220)	28.0855	42.918	35.5018	10.4881
PHT-427	101.555	85.5165	93.5357	11.3409
Tie2 Kinase Inhibitor	51.7979	37.3802	44.589	10.1948
BGJ398 (NVP-BGJ398)	16.035	8.41321	12.2241	5.38941
WZ4002	5.15063	-8.6262	-1.73778	9.74169
YM201636	30.0292	32.2684	31.1488	1.58336
GDC-0941	10.0984	40.2062	25.1523	21.2894
ON-01910	4.37318	5.00532	4.68925	0.446995
Thiazovivin	13.7026	-1.81044	5.94609	10.9694
GSK1023156A	-4.85437	-3.94077	-4.39757	0.646013
Hesperadin	11.3703	27.1565	19.2634	11.1626
KRN 633	14.0914	11.3951	12.7432	1.90654
GW785974X	-1.07914	-1.32589	-1.20251	0.174481
GSK625137A	-3.59712	7.88555	2.14422	8.11948
GW817396X	-2.69784	-4.11724	-3.40754	1.00366
GW708336X	-2.51799	-1.32589	-1.92194	0.842939
SB-278539	-0.719424	-7.46685	-4.09314	4.77115
GW734508X	-3.95683	10.956	3.4996	10.545
GW659386A	-3.77698	-6.35031	-5.06365	1.81962
GSK1030059A	10.0719	12.3517	11.2118	1.61204
Y-27632 2HCl	12.5842	36.5979	24.591	16.9803
ZSTK474	9.26981	29.8969	19.5834	14.5856
NVP-ADW742	24.5987	98.1959	61.3973	52.0411
ZM-447439	10.927	38.9175	24.9223	19.7923
SGX-523	3.4697	32.4742	17.972	20.5093
MLN8237	16.7271	69.3299	43.0285	37.1958
SNS-314	95.8571	93.0412	94.4492	1.99109
E7080 (Lenvatinib)	16.035	-4.36635	5.83432	14.4259
WZ8040	93.3916	94.8882	94.1399	1.05821
SB-242717	-4.11466	-2.22116	-3.16791	1.3389
GW795493X	-10.4022	-15.4048	-12.9035	3.53738
SB-610251-B	-2.26537	-3.7497	-3.00754	1.04958
SB-376719	-1.34073	-1.83903	-1.58988	0.352348
BEZ235 (NVP-BEZ235)	-0.258933	-0.515464	-0.387199	0.181395
Dasatinib (BMS-354825)	17.5557	46.3918	31.9737	20.3902
Pazopanib HCl	10.927	29.8969	20.4119	13.4138
Temsirolimus (Torisel)	-21.8022	61.3402	19.769	58.7905
SB 431542	-4.81616	37.6289	16.4064	30.0132
PD153035 HCl	24.5987	47.6804	36.1395	16.3213
MLN8054	88.8141	93.8144	91.3143	3.53578
TAE684 (NVP-TAE684)	62.2993	95.8763	79.0878	23.7425
XL147	-5.23045	17.7835	6.27653	16.2733
Barasertib (AZD1152-HQPA)	4.71258	37.3711	21.0419	23.0931
BIBF1120 (Vargatef)	11.7556	31.4433	21.5994	13.9213
Deforolimus (Ridaforolimus)	29.1559	49.2268	39.1913	14.1923
